# Supplementary material for: Parameter estimation for multistage clonal expansion models from cancer incidence data: A practical identifiability analysis
Source: PLoS Comput Biol. 2017 Mar 13;13(3):e1005431. doi: 10.1371/journal.pcbi.1005431 (PMC5367820; doi:10.1371/journal.pcbi.1005431)
Supplement: S1 Data — Cases of pancreatic cancer in men reported to SEER 9, 1973–2012. (CSV) [file pcbi.1005431.s001.csv]

Cases of pancreatic cancer in men reported to SEER 9
Age	1973	1974	1975	1976	1977	1978	1979	1980	1981	1982	1983	1984	1985	1986	1987	1988	1989	1990	1991	1992	1993	1994	1995	1996	1997	1998	1999	2000	2001	2002	2003	2004	2005	2006	2007	2008	2009	2010	2011	2012
0	0	0	0	0	0	0	0	0	0	0	0	0	0	0	0	0	1	0	0	1	0	0	0	0	0	0	0	0	0	0	0	0	0	0	0	0	0	0	0	0
1	0	0	0	0	0	0	0	0	0	0	0	0	0	0	0	0	0	0	0	0	0	0	0	0	0	0	0	0	0	0	0	0	0	0	0	0	0	0	0	0
2	0	0	0	0	0	0	0	0	0	0	1	0	0	0	0	0	0	0	0	0	0	0	0	0	0	0	0	0	0	0	0	0	0	0	0	0	0	0	0	0
3	0	0	0	0	0	0	0	0	0	0	0	0	0	0	0	0	0	0	0	0	0	0	0	0	0	0	0	0	0	0	0	0	0	0	0	0	0	0	0	0
4	0	0	0	0	0	0	0	0	0	0	0	0	0	0	0	0	0	0	0	0	0	0	0	0	0	0	0	0	0	0	0	0	0	0	0	0	0	0	0	0
5	0	0	0	0	0	0	0	0	0	0	0	0	0	0	0	0	0	0	0	0	0	0	0	1	0	0	0	0	0	0	0	0	0	0	0	0	0	0	0	0
6	0	0	0	0	0	0	0	0	0	0	0	0	0	0	0	1	0	1	0	0	0	0	0	0	0	0	0	0	0	0	0	0	0	0	0	0	0	0	0	0
7	0	0	0	0	0	0	0	0	0	0	0	0	0	0	0	0	0	0	0	0	0	0	0	0	0	0	0	0	0	0	0	0	0	0	0	0	0	0	0	0
8	0	0	0	0	0	0	0	0	0	0	0	0	0	0	0	0	0	0	0	0	0	0	0	0	0	0	0	0	0	0	0	0	0	0	0	0	0	0	0	0
9	0	0	0	0	0	0	0	0	0	0	0	0	0	0	0	0	0	0	0	0	0	1	0	0	0	0	0	1	0	0	0	0	0	0	0	0	0	0	0	0
10	0	0	0	0	0	0	0	0	0	0	0	0	0	0	0	1	0	0	0	0	0	0	0	0	0	0	0	0	0	1	0	0	0	0	0	0	0	0	0	0
11	0	0	0	0	0	0	0	0	0	0	0	0	0	0	0	1	0	0	0	0	0	0	0	0	0	0	0	0	0	0	0	0	0	0	0	0	0	0	0	0
12	0	0	0	0	0	0	0	0	0	0	0	0	0	0	0	1	0	0	0	0	0	0	0	0	0	0	0	0	0	0	0	0	0	0	1	0	0	0	0	0
13	0	0	0	0	0	1	0	0	0	0	0	0	0	0	0	0	0	0	0	0	0	0	0	0	0	0	1	0	0	0	0	0	0	0	0	0	0	0	0	0
14	0	0	0	0	0	0	0	0	0	0	0	0	0	0	0	0	0	0	0	0	0	0	0	0	0	0	0	0	0	0	0	0	0	0	0	0	0	0	0	0
15	1	0	0	0	0	0	0	0	0	0	0	0	0	0	0	0	0	0	0	0	0	0	0	0	0	0	1	0	0	0	0	0	0	0	0	0	0	0	0	0
16	0	0	0	0	0	0	0	0	0	0	0	0	0	0	0	0	0	0	0	0	0	0	0	0	0	0	0	0	0	0	0	0	0	0	0	0	0	0	0	0
17	0	0	0	0	0	0	0	0	0	0	0	0	0	0	0	0	0	0	0	0	0	0	0	0	0	0	0	0	0	0	2	0	0	0	0	0	1	1	0	0
18	0	0	0	0	0	0	0	0	0	0	0	0	0	0	0	0	1	0	0	0	0	0	0	0	0	0	0	0	0	0	0	0	0	1	0	0	1	0	0	0
19	0	0	0	0	0	0	1	0	0	0	0	1	1	0	0	0	0	1	0	0	0	0	0	0	0	0	0	0	1	0	0	0	0	0	0	0	0	2	0	0
20	0	0	0	0	0	0	0	2	0	0	0	0	0	0	0	0	0	0	0	0	0	0	0	0	1	0	0	0	0	0	0	0	0	0	0	0	0	1	0	1
21	0	0	0	1	0	2	0	0	0	0	0	0	0	0	1	1	0	0	0	0	0	0	1	0	0	0	0	0	0	0	0	0	0	0	0	1	1	0	0	0
22	0	0	0	0	1	0	0	0	0	0	0	0	0	0	0	0	0	1	0	0	0	1	0	0	0	0	1	1	0	0	1	0	1	0	0	0	1	0	1	1
23	0	0	0	0	0	0	1	0	0	0	0	0	1	0	0	0	0	2	0	2	0	1	0	0	0	0	0	0	0	0	0	0	0	0	1	0	0	0	0	1
24	0	0	1	0	0	0	2	0	0	1	0	0	0	1	0	0	0	0	1	1	2	0	1	0	1	1	0	0	0	0	2	0	0	0	0	1	0	1	0	0
25	0	0	0	0	0	0	0	0	0	0	0	0	1	0	0	0	0	0	0	1	0	0	0	0	0	1	1	0	1	1	0	0	0	0	0	0	0	1	1	0
26	0	0	0	0	1	0	0	0	0	0	1	0	1	0	1	0	0	1	0	0	0	0	0	1	1	0	0	0	1	1	0	0	1	1	0	0	0	2	0	2
27	1	0	0	2	0	1	1	0	1	0	1	0	0	0	0	0	0	0	0	0	0	0	1	1	0	0	0	0	0	1	0	0	0	0	1	0	0	1	0	1
28	0	0	0	0	1	1	0	0	1	0	0	0	2	0	0	0	0	0	0	0	0	1	0	0	1	0	1	1	0	0	0	0	0	0	0	0	1	1	0	0
29	0	0	0	1	0	0	0	2	0	0	0	0	0	0	2	1	1	0	0	2	1	0	1	0	0	0	1	0	0	0	1	1	0	1	0	0	1	0	0	1
30	0	0	1	0	0	0	0	0	1	0	0	1	1	1	0	0	0	0	1	1	0	0	0	0	0	0	0	0	0	2	1	2	3	0	0	1	2	2	1	1
31	0	2	0	0	1	1	1	1	0	0	1	1	2	0	2	0	0	1	0	0	0	0	2	2	0	2	2	0	1	0	2	1	1	1	0	1	0	1	0	1
32	0	0	0	0	1	1	0	0	2	0	2	0	0	2	0	1	0	0	0	2	1	2	1	2	0	0	1	0	0	2	0	0	3	1	0	1	1	1	0	2
33	0	0	0	1	0	1	0	1	2	1	1	1	1	0	1	1	2	0	2	2	0	0	0	1	0	0	1	0	0	0	4	1	2	2	0	4	1	1	1	2
34	0	1	0	0	0	1	0	1	0	0	0	2	1	2	1	0	1	2	1	1	1	0	2	1	0	1	1	1	1	0	0	0	0	0	2	2	4	1	2	0
35	0	1	1	2	1	1	0	3	2	0	1	1	0	0	1	2	1	1	0	2	0	0	1	3	4	2	4	4	0	2	1	0	2	2	1	0	1	2	2	0
36	2	1	1	0	2	0	2	0	2	1	2	1	1	1	0	2	1	1	2	0	0	3	1	0	3	0	1	2	0	0	3	1	2	1	1	2	0	2	1	2
37	0	2	2	3	3	1	1	0	0	0	2	0	3	2	2	4	2	3	2	0	0	1	0	2	2	3	2	1	1	3	1	0	1	2	3	2	0	1	4	4
38	2	0	2	0	0	0	2	1	2	0	1	2	1	0	4	2	2	2	2	4	2	0	0	2	1	3	1	2	4	1	2	2	3	1	2	0	0	2	4	1
39	3	0	0	0	0	1	1	2	0	2	3	1	0	0	2	0	3	4	4	1	4	2	1	1	1	3	3	2	2	2	6	2	2	4	5	4	6	1	3	3
40	1	1	1	1	2	1	2	1	3	0	2	4	0	4	2	0	2	1	1	2	3	2	2	0	3	2	1	5	4	4	0	5	4	4	1	1	0	4	4	0
41	2	1	2	0	3	1	2	2	2	5	3	6	6	6	2	0	3	2	1	4	3	2	5	4	5	3	2	1	4	3	2	4	2	6	4	4	7	7	3	6
42	1	1	2	2	4	0	4	2	0	3	1	5	4	4	1	4	1	7	3	3	8	1	6	2	3	7	2	0	6	2	1	4	4	3	5	4	6	5	5	6
43	1	4	2	3	6	0	2	7	0	2	2	5	3	2	2	3	4	1	5	0	3	5	3	5	7	8	5	4	9	6	5	3	8	2	2	5	6	8	8	4
44	1	2	1	1	1	7	2	4	4	3	3	3	2	6	6	1	5	1	6	9	1	7	4	1	3	5	7	4	0	8	6	3	3	8	11	11	5	0	4	6
45	2	6	2	4	3	3	6	4	4	2	3	1	3	2	5	4	2	3	3	4	5	3	6	5	6	5	4	9	6	11	11	9	9	6	12	5	4	6	5	5
46	0	7	6	6	6	3	7	3	4	5	10	5	6	8	4	5	9	4	6	3	3	9	5	5	6	3	6	9	12	10	6	8	14	4	7	6	14	10	10	4
47	2	4	7	8	5	0	4	3	4	4	2	8	7	3	3	5	8	5	2	3	8	9	5	8	6	10	4	5	8	11	14	13	9	10	6	11	13	9	10	14
48	5	5	5	3	4	4	3	7	5	5	6	7	6	8	6	12	5	7	5	7	8	5	6	9	5	6	10	7	6	18	13	11	14	16	18	10	14	5	14	10
49	5	11	7	3	4	3	5	8	7	5	11	8	10	4	10	8	5	8	8	8	7	9	12	10	8	9	6	11	10	8	7	18	12	15	10	19	12	15	13	14
50	8	6	11	7	9	10	9	8	11	17	9	3	9	3	10	4	4	7	2	12	10	11	8	9	10	9	11	14	10	13	18	11	13	14	15	17	19	21	17	23
51	8	10	7	9	5	8	14	5	9	5	9	4	7	12	12	12	5	7	8	10	8	14	10	8	15	14	11	13	16	10	15	17	20	20	14	19	19	19	12	16
52	9	22	7	12	11	9	12	8	8	8	7	9	7	6	9	8	5	12	6	12	8	8	13	16	10	16	15	13	13	15	16	14	16	14	14	20	21	13	15	29
53	7	12	8	12	7	12	11	12	7	8	10	7	9	7	6	8	2	6	14	10	9	9	9	11	19	13	9	10	13	15	17	26	15	17	15	14	22	22	14	17
54	11	11	10	11	19	11	15	16	13	16	9	14	8	12	12	12	6	13	8	12	10	13	10	14	12	12	12	17	23	20	22	9	20	17	24	15	25	25	18	27
55	9	15	14	17	7	6	17	14	9	14	11	8	5	14	9	16	14	16	8	13	12	8	13	15	15	19	12	24	11	20	13	24	21	19	32	27	39	26	28	35
56	17	18	16	19	20	18	15	18	9	13	12	12	16	17	13	16	8	14	12	20	16	12	15	18	17	16	24	19	20	16	25	23	23	21	32	29	31	29	29	32
57	17	12	13	15	23	15	22	29	23	15	15	15	10	17	24	20	21	12	7	17	20	10	22	15	10	14	19	26	21	25	15	22	25	23	24	31	28	26	25	34
58	13	21	15	18	17	29	19	22	13	20	20	19	17	12	20	24	21	22	23	8	9	19	17	20	18	11	17	16	20	18	17	28	30	32	33	29	25	28	25	30
59	16	21	16	12	17	22	15	19	24	22	21	23	19	30	21	13	11	19	21	17	12	14	23	16	12	17	22	12	21	24	29	29	25	34	35	31	33	29	46	45
60	22	20	25	16	21	18	9	24	25	23	26	37	29	19	24	11	20	16	10	24	18	18	23	21	26	18	17	16	17	23	25	27	27	26	35	38	30	41	24	33
61	15	23	15	20	23	21	23	18	22	16	28	24	24	24	16	23	24	25	24	18	12	25	15	16	22	18	23	21	27	21	26	26	35	24	32	53	42	35	37	41
62	13	17	11	25	26	34	20	27	20	26	22	20	24	28	22	14	37	22	27	21	15	19	21	12	24	19	20	28	29	33	25	23	41	31	31	44	49	41	39	44
63	19	28	14	25	29	21	22	18	21	23	30	24	20	31	25	35	26	21	27	24	21	31	20	13	28	30	29	26	19	28	31	23	32	42	19	30	27	39	57	52
64	23	26	31	23	18	26	20	20	27	32	28	38	23	30	41	25	23	30	18	30	18	26	31	17	24	32	19	27	35	26	30	29	43	29	38	37	43	35	51	65
65	15	29	20	23	33	28	18	30	16	32	38	34	35	33	30	32	36	28	33	43	29	25	22	30	31	32	21	21	41	31	39	39	28	34	43	51	46	43	38	59
66	21	26	22	31	25	23	29	41	39	32	24	29	35	38	31	45	26	40	34	34	33	33	26	30	30	32	24	33	30	28	31	33	30	36	32	38	46	46	58	45
67	17	27	27	20	26	20	36	27	30	35	35	33	29	43	36	41	32	33	28	38	30	37	41	36	38	49	45	36	39	37	29	32	44	36	35	47	44	61	51	59
68	23	24	28	21	30	27	31	35	27	28	44	44	33	39	35	37	27	31	46	26	44	32	38	31	39	24	32	32	23	42	38	28	36	33	30	36	30	49	41	59
69	25	31	39	32	25	30	37	30	33	36	36	33	36	45	40	39	51	31	38	45	40	44	35	40	44	37	43	30	30	38	39	26	39	33	41	34	42	37	50	59
70	28	21	28	43	28	18	32	22	33	30	33	37	34	46	29	40	33	46	47	43	44	43	42	45	44	41	30	38	49	29	45	34	41	35	43	41	50	57	32	51
71	23	36	32	30	31	31	26	26	40	44	34	37	37	34	32	37	38	36	35	49	38	35	48	40	42	44	37	42	43	43	39	37	46	51	60	46	55	54	40	64
72	21	20	22	34	27	21	33	31	33	36	37	36	49	41	37	40	41	47	41	55	46	34	42	45	44	44	45	37	43	46	42	44	42	38	38	43	60	51	30	51
73	13	22	31	36	26	27	31	30	41	36	52	41	43	33	44	48	49	38	40	40	52	49	57	50	40	47	48	45	60	60	47	49	47	50	46	50	42	48	63	50
74	24	22	24	27	31	22	34	28	41	37	46	42	40	36	42	43	30	37	39	55	41	45	40	54	55	50	53	42	46	51	41	55	39	56	43	55	55	50	57	42
75	23	23	29	26	23	34	32	25	35	36	36	47	38	27	42	32	43	44	61	36	39	54	54	50	52	57	35	43	45	43	47	39	42	42	56	49	54	45	52	54
76	18	21	28	39	38	25	23	25	26	33	27	38	33	32	31	37	49	40	38	51	43	44	39	46	56	52	44	58	54	47	54	62	51	67	53	55	56	54	46	41
77	23	25	30	22	27	26	32	29	28	34	40	35	53	36	36	45	55	45	57	40	38	37	39	47	43	61	63	63	52	55	51	43	44	61	53	53	67	53	59	46
78	27	37	22	30	19	21	42	31	33	37	32	39	42	31	39	42	48	50	63	45	48	49	45	66	51	42	44	52	49	72	58	57	41	68	51	50	53	56	55	44
79	29	21	26	28	31	17	23	25	27	30	35	32	38	36	40	37	38	38	40	42	50	44	48	34	53	60	53	60	45	55	47	59	68	59	56	54	64	62	50	59
80	14	19	26	24	18	25	22	22	39	36	39	35	35	33	33	38	30	42	42	44	42	37	41	40	38	42	51	51	39	47	51	43	44	64	63	45	57	55	52	64
81	16	22	18	26	24	17	18	26	33	33	29	32	34	29	23	35	33	44	50	38	30	44	45	36	46	39	62	48	54	36	51	65	51	51	59	63	57	81	55	57
82	19	20	25	18	29	27	26	33	24	38	20	41	35	26	36	34	36	34	33	41	44	53	35	47	41	52	40	39	47	57	57	51	51	63	53	55	72	59	59	60
83	15	16	17	24	23	30	23	22	26	26	18	37	30	29	29	36	35	38	29	37	38	40	27	44	34	48	42	38	42	48	61	52	46	52	31	56	56	49	55	73
84	13	19	20	17	24	20	20	20	28	28	27	31	28	29	25	25	20	22	32	23	42	33	23	37	44	37	37	38	32	31	42	41	46	69	54	55	46	48	54	54
