# Supplementary material for: Parameter estimation for multistage clonal expansion models from cancer incidence data: A practical identifiability analysis
Source: PLoS Comput Biol. 2017 Mar 13;13(3):e1005431. doi: 10.1371/journal.pcbi.1005431 (PMC5367820; doi:10.1371/journal.pcbi.1005431)
Supplement: S2 Data — Population of men in SEER 9 catchment, 1973–2012. (CSV) [file pcbi.1005431.s002.csv]

Population of men in SEER 9 catchement
Age	1973	1974	1975	1976	1977	1978	1979	1980	1981	1982	1983	1984	1985	1986	1987	1988	1989	1990	1991	1992	1993	1994	1995	1996	1997	1998	1999	2000	2001	2002	2003	2004	2005	2006	2007	2008	2009	2010	2011	2012
0	126181	139284	154544	152981	161475	164614	170434	177967	181207	182240	182172	177277	181739	182021	182148	185226	190758	198056	195854	193993	191102	188195	186548	184889	186343	187226	188320	191596	198292	194739	196240	196553	194954	198980	203376	200246	196297	193449	193700	192545
1	130590	138934	147039	150772	148997	156888	159435	165675	172019	174118	175555	175598	171442	175920	177182	178116	181401	188374	196028	194695	193732	190449	188017	186517	185027	186866	187745	188109	190490	196118	192297	193836	194629	193756	197220	201395	198235	194008	194080	194252
2	140905	144954	148343	145751	149787	148384	156523	158804	164330	169763	172228	173682	174360	170525	175950	178029	179441	183533	188472	195751	195024	193265	190131	187792	186271	184823	186248	187113	187223	189077	193962	191209	192911	195038	193997	197617	202160	200023	194573	194407
3	139023	159921	158488	150383	147835	152108	150712	158998	160465	164731	170106	172077	173528	173840	170476	176112	178022	179811	183016	188227	196568	195536	194452	191903	190080	188971	187499	187665	186513	186037	187885	192135	190085	192819	194658	193784	197494	200699	200795	195373
4	136382	156603	174280	160206	152173	149828	154182	152350	159780	160305	164877	170143	172533	174047	175241	172453	178378	181043	181863	185008	191069	198921	198152	197410	195085	193495	191995	189852	187060	185777	185472	187589	192343	191241	193819	196251	195488	198884	201158	201325
5	135882	155626	173050	177237	161936	152964	149489	153232	151176	158748	160913	166763	173663	176069	177699	178183	174520	180471	180910	181860	186055	191688	200053	199701	199234	197234	195113	193795	189702	186598	185816	185842	189097	194689	193541	196656	199627	198730	199425	201837
6	139507	154549	169619	173448	177344	162072	152879	150256	154378	152130	160052	161849	167725	173304	175585	176957	177690	174704	180347	180616	182313	185769	191638	200008	199674	199334	196764	194891	192858	188218	184775	184205	184192	187883	192916	191815	194516	198260	199271	200047
7	144032	158786	168399	170058	173980	178349	163304	154915	151874	155797	153914	161544	163324	167947	173298	175242	176816	177981	175096	180882	182122	183388	187413	193666	202495	202516	202408	199433	194566	192248	188030	185106	185055	185501	189181	194441	193749	196252	198967	199696
8	150360	161539	169636	165129	166270	169912	173741	159713	151460	148105	152142	149726	156973	157263	161280	166106	167965	170521	171755	169572	176565	177847	180027	184796	191926	201539	202003	201611	199402	194038	192005	188236	185895	186157	186859	190557	196270	194622	197035	199505
9	160551	174579	179851	174544	170544	172725	177335	181431	167650	159383	156821	161280	159337	166301	167116	171714	177701	179427	183825	183977	181289	186957	187396	188709	192716	199119	207409	205934	201630	199544	194268	192750	189320	187792	188234	189101	193266	198591	195095	197608
10	167861	187964	194725	184585	179192	175380	177738	182216	185352	169359	159637	155237	158476	155359	163177	165420	171872	181434	181512	185849	186701	183404	189365	190073	191614	195938	202006	210068	207211	203553	202318	198136	197790	195762	195085	196263	198457	201287	199311	195875
11	165806	185533	198405	189825	180152	175329	171918	174520	178283	180605	165479	156086	152266	155475	153430	161597	163837	170283	179557	179581	184593	184805	181672	187670	188488	190034	193931	199839	210438	207214	203174	201892	197736	197369	195205	194354	194870	197602	201644	199700
12	169441	188329	200254	197091	188006	178168	172983	169540	172561	175399	178013	163182	154363	150580	154541	152998	160903	163665	170761	180250	181225	185842	186524	183811	190180	191337	192842	196354	200787	211274	207877	204334	203391	199941	199553	197589	196806	197014	198260	202373
13	166435	191948	203483	200232	197380	188873	179369	174128	170469	172631	175871	178392	164047	155133	152262	156632	154956	163514	166023	172912	182943	183016	187581	188217	185343	191567	192193	193295	197300	201363	211788	208491	205012	204587	200783	200587	198429	197293	197431	198651
14	168860	190602	209180	204592	200967	198042	189204	179607	173940	169475	171781	174877	177795	163501	155438	152920	157121	156410	165829	168088	175666	184893	185017	189697	190336	187435	193286	193756	193909	197361	201057	211266	207845	204847	203985	199847	199345	197501	197745	198086
15	170820	192243	207110	209951	205325	201799	198889	189928	179702	174010	170444	173629	178059	181356	167078	158484	155048	160232	159941	169295	172299	179075	188429	188650	193268	193808	190440	195622	194957	195352	198702	202731	213421	210820	207726	207101	203444	201708	198213	198589
16	169865	192151	206517	205612	208506	204320	201072	198724	189729	179208	173851	170638	174290	178337	181572	167795	159194	156734	162038	161428	171512	173614	180401	189903	190039	194671	194882	192825	197062	196496	196549	199927	204103	215042	212335	209306	208541	205384	202123	199004
17	162295	191243	206221	204999	203840	206976	202883	200694	197913	188768	178862	174114	171588	175087	179376	183419	169893	162090	160150	165601	165380	174908	177154	183907	192978	192368	195599	195650	194866	198805	197724	197659	201193	205649	216205	213526	210190	208962	206380	203565
18	152465	176525	197256	197342	195829	195465	199042	194800	191339	188300	180141	170644	166834	163754	167093	171514	175058	163046	156077	155117	160657	160776	170590	173164	180052	189020	188569	192759	193546	192695	196177	194972	194427	198548	202696	213052	210332	208601	206280	204010
19	143705	171819	188845	196859	197558	197879	198810	202376	198074	194292	192727	185113	176477	172142	169497	173921	178978	182095	169647	162393	159985	164352	163673	171843	173164	178459	185704	185952	189800	189644	187977	190804	189536	189334	192231	195837	205127	203154	203681	201045
20	141990	169968	186887	190229	197580	198267	198686	198275	200344	195179	192683	191506	184236	176235	172500	170634	175434	182467	181333	171152	164018	161692	166487	165226	173099	173961	179081	186403	188977	191379	189892	187983	190497	189479	188211	190953	194640	203018	206919	206779
21	140208	166474	184483	189225	192448	199885	201408	200977	198872	200759	197008	194826	193272	186799	178258	174616	172552	176491	180436	181965	171661	165074	163665	168151	167724	175962	177311	183933	192598	194378	196159	194220	192938	195967	193609	193001	195803	198743	209872	213021
22	140241	164383	182600	187989	192650	195702	204093	205351	202997	200704	203548	199998	197558	196200	188872	180267	176217	174099	175259	181146	181846	172103	166231	164338	169416	169577	178172	181994	189663	197331	197776	198929	197509	196963	198438	197602	196827	198812	205901	216286
23	136403	162930	181389	186729	192325	197229	201198	209543	207975	205430	204149	207198	203823	201702	199459	192027	183027	179385	176572	179704	185320	186448	177396	171350	170038	175831	176279	185203	187533	193202	199647	200386	203241	202647	200583	203471	202950	200276	204529	211291
24	141452	161506	182422	187228	192342	197666	202788	206132	212429	211267	210108	209655	213312	210690	208033	206060	198578	190001	186379	184547	186873	192608	193984	184229	178285	176888	182517	182757	189490	189647	194412	200780	203178	207652	204509	204325	205988	204733	204148	208490
25	140066	162050	177515	184931	189701	194884	200352	205599	208078	215535	215737	214860	213685	216294	211984	208697	205674	199346	190415	188648	186982	190328	197610	199794	191063	185618	184915	190405	183831	188697	188297	194342	202144	206950	210059	208563	208302	208809	207146	206456
26	151016	161691	177373	177367	184473	189498	194754	200165	204447	206632	214044	214279	213069	211999	214111	210390	206734	204173	198381	190187	187529	185684	189213	195881	197689	188641	183325	183779	191865	181793	186083	185547	192457	200979	203289	207404	204365	203133	211263	209277
27	110727	175225	178560	178940	178940	186582	191947	197176	202158	206101	208389	215871	215735	214601	213096	215616	211504	209132	207626	202925	194376	191899	190731	194417	201557	203125	194823	188036	185952	191250	180394	185859	186988	194941	202553	206782	210278	206671	205137	212953
28	110914	124940	187672	173701	173274	172915	179654	184225	188809	193146	196851	199022	205699	205388	203912	202660	204462	202536	201943	202484	198808	191787	191072	191249	196239	204284	206809	199668	189230	185195	189480	179163	185191	187608	194375	202986	207011	208552	208939	207257
29	113652	129799	141163	194522	181438	182888	184073	193327	198189	203247	208438	213244	216009	223613	223763	223302	222623	224016	226125	224077	222052	216111	207048	204397	202610	205567	211940	213015	200514	188011	183412	187872	178127	185734	186792	194735	202882	205787	210007	210755
30	125210	136857	148763	145998	199599	185432	185859	186297	192213	196311	201181	206532	211228	214174	221661	221229	218940	220941	222381	226516	225176	224569	220344	212616	211363	210932	216036	222589	215157	201811	189779	186567	193031	184841	193191	196393	205378	212674	207441	211908
31	105221	138403	144241	142518	140349	192678	179718	180855	180765	186419	190798	195947	201185	205927	208401	215269	214130	212467	218308	219404	221906	219598	218196	213120	204736	202435	200511	206487	222360	212363	198270	185950	182963	189490	179823	188448	189892	199003	213679	208914
32	98527	121361	152302	144359	142941	141278	193865	181154	181585	181368	187232	191989	197124	202371	206619	208539	214418	214088	215730	221918	222114	224221	221922	220189	214885	206041	203474	201955	207536	222076	212405	199658	188235	187029	193441	184582	194103	194797	200493	214966
33	91981	112743	132357	150370	142643	141596	140038	191831	178170	178718	179024	185406	190194	195556	200542	204573	205909	213039	214744	216389	221332	220790	222481	219551	217301	211292	202138	199740	202145	205581	219138	210387	199095	188485	186693	193213	184306	192849	195733	201772
34	91902	108329	126696	134969	153785	146343	145386	144218	196670	183105	184281	185513	192435	197979	203729	209101	213055	214776	225035	226459	226507	230623	229144	230045	226103	222762	215484	205492	199935	201256	204264	218358	210578	200242	189247	188456	194828	187159	193721	196824
35	89689	104890	117408	124998	133405	152517	145406	144747	141866	192714	179659	180771	181840	188556	193637	199345	204572	211222	214410	225811	227335	228084	233231	232522	234358	231219	228495	220550	205530	198631	199582	202853	217564	211141	199718	189047	188144	193583	188081	194623
36	85460	101920	113617	116268	123607	132062	150809	143690	142184	139135	188676	176375	177631	178585	184946	189821	194909	200129	206845	210027	219964	220915	221202	225607	224512	225632	221804	220983	219957	203705	196437	197657	201665	216077	209339	198407	187216	185998	193794	188499
37	84468	98197	111604	113730	116219	123750	132246	150723	142615	141137	138742	188617	177299	178915	180328	187006	191965	197438	203923	210588	212567	221845	222137	221716	225435	223364	223432	219461	220000	217505	201660	194689	196335	201024	214195	208287	197110	187331	186435	194131
38	83809	96330	106557	110022	111535	113719	120664	128250	144362	136041	134547	132410	179664	168609	169761	170655	176419	182458	188033	195488	202279	205085	215064	216355	217087	221593	220163	221501	218751	218332	215541	200308	194112	196032	199790	213846	207871	196702	187708	186818
39	84424	98015	107809	109126	112806	114689	117139	125178	133469	151066	143945	143990	142997	195810	185591	188369	190796	195527	204423	208503	213604	218175	218614	226480	225031	222847	224205	221717	220291	217279	216346	214573	200062	194648	196372	200691	214934	208881	196519	187586
40	85400	96118	106959	108032	109537	113628	115922	118306	123362	131012	148428	142010	142329	141708	192594	182027	183619	188333	189850	200067	204932	211229	217312	219244	228708	228786	227935	228641	221135	218861	215935	215863	214568	200750	195231	197253	201647	215009	209098	196805
41	86160	97262	104059	105890	106501	107698	111310	113200	114222	119283	127248	144723	138641	139053	138367	187974	177463	178695	183099	184242	193039	196946	202277	207364	208464	216516	215340	216902	227674	219799	216863	214532	214590	213722	199513	194442	196470	201175	214139	208497
42	87973	97445	105019	103337	105103	105769	106933	110737	112375	113673	119393	128004	145712	139724	140027	139444	188756	177855	178791	183715	184735	193649	197905	203497	209002	210302	218364	217448	215831	225908	217829	215335	213439	213931	212814	198918	193879	195621	201089	214168
43	92611	99527	104735	103891	101973	103602	104050	105487	110534	112268	113942	120004	128537	145908	139637	139783	138924	188969	176195	177318	181769	182601	191383	195522	200984	206238	206914	215245	216353	214470	224529	217095	215052	213516	214131	213433	199667	194514	195041	201003
44	89947	104455	107469	104618	103868	102139	103802	104322	105929	111371	113874	116305	122887	131943	150119	144027	144167	142862	196623	182641	182531	186185	186324	194427	197808	202459	206514	207408	214367	214645	212368	222158	214592	212745	211062	211475	210276	197339	193866	194705
45	91846	102363	113170	107189	103912	102849	100795	102406	102714	104033	109359	111729	113743	119812	128508	146366	140804	142366	138775	192232	179515	180520	185441	186725	196210	200849	206574	209931	206181	212410	212601	210308	219912	212934	211038	209405	209713	208299	196967	193788
46	91292	103332	109562	111764	105734	102645	101462	100215	103482	103325	104590	109830	111692	113183	118796	127114	144027	137459	137732	134343	185641	173084	173899	178335	179473	188235	192079	199244	209064	205017	211432	212161	209931	220280	213586	211915	210436	210738	207348	196156
47	91848	102666	110426	108192	110477	104708	101664	100949	100956	104169	104364	105892	111126	113036	114631	120366	128611	145533	139078	139518	135947	187310	174919	175620	180140	181119	189439	192878	198484	208054	204004	210851	211889	210428	220709	214205	212693	211190	210077	206769
48	93723	103511	109526	108831	106421	108635	102729	99086	95798	95509	98610	98862	100030	104772	106436	107822	112988	119314	138066	132753	133575	130701	181026	169718	171273	176509	177984	187293	191792	196906	206270	202266	209209	210757	209129	218765	212543	210751	210364	209693
49	94021	107765	113064	111280	111247	109533	112523	107413	103689	100679	101131	105193	105972	107627	113378	115840	117745	123456	130521	149904	142903	142651	138649	190098	177132	177380	181009	181803	186445	190697	195761	205068	201516	208902	210462	209021	218951	212811	209767	209627
50	91370	104112	112408	108820	106572	106061	103884	107550	105165	101766	98939	99515	103164	103495	104933	110293	112215	114104	119443	127348	147044	141201	142090	139112	192030	180356	181702	183782	180342	184661	188745	193821	203105	199592	206987	208226	206794	216164	211864	209194
51	94891	105851	113690	113998	110751	108924	108831	105913	105106	102361	98846	96135	96509	99643	99842	101121	105949	107384	109471	114683	121993	140682	134979	135660	132863	183197	171459	174359	182542	179156	183702	188165	193477	203430	199969	207776	209484	207792	214836	210908
52	92284	107544	112539	112143	112582	109466	107746	108167	105113	104051	101260	97878	95132	95260	98318	98511	99607	104053	106446	108833	114000	121367	140216	134785	135804	133144	183427	171968	172892	180643	177071	181738	186020	191549	201071	197689	205379	207146	206463	213625
53	93284	104039	114150	111423	111356	112131	109265	108019	108451	105068	103880	101239	97778	94720	94757	97858	97775	98159	103877	106317	108379	113303	120567	139122	133715	134478	131346	179812	170498	171591	179487	176230	180847	185748	191300	201175	198058	205235	205769	205421
54	86235	104119	109409	111892	109411	109642	110553	107867	107475	107867	104727	103900	101473	97892	95064	95386	98400	98628	99944	105990	108368	110455	115630	123138	142290	136807	137373	135129	178474	169150	170438	178509	175227	180464	185502	191274	201383	198226	203704	204428
55	83538	98324	109997	107204	108585	106020	106802	108073	103998	103408	103890	101209	100495	98092	94801	91918	91833	96641	95802	97312	103224	105644	107817	113026	120544	139260	133725	133625	133516	175932	166449	167639	175477	172131	177135	181996	187518	197244	196956	202544
56	79349	92375	101229	106869	103785	106394	104914	106193	105320	101479	101455	102482	100121	99641	97538	94277	91495	91271	97306	96095	97106	102487	104498	106295	110984	117820	135332	130614	132217	132237	174372	165096	166739	175212	172177	177412	182679	187990	195471	195121
57	77932	88320	95312	98639	103719	101836	105300	105194	106380	105173	101452	101611	102484	99977	99404	97005	93575	91484	91327	97310	95866	96677	101944	103768	105420	109794	116130	132641	128778	130312	130473	172040	162989	165257	173805	170673	176271	181392	186432	194015
58	77321	87097	91310	93036	95829	101950	100733	104365	99968	100700	99602	96100	96017	96603	94052	93037	90440	86204	85607	86083	92118	91210	92624	98259	100625	102702	107465	115424	130835	126751	128189	128706	169848	160875	163244	171804	168848	173992	179494	184602
59	74014	86129	89875	89494	91150	95278	102594	102142	103114	99169	100790	100614	97693	98257	99632	97523	97216	95959	91528	90343	90012	95414	93861	94577	99561	101082	102099	105560	113361	128635	124432	125965	126577	167263	158227	160663	169206	167076	171875	177695
60	68806	78954	85319	84187	84193	86526	89982	96595	100101	100625	96583	97924	97463	94201	94312	95100	92856	92941	91942	88254	87454	87532	93399	92340	93573	99020	100830	101815	103580	111373	126070	121901	123106	124078	163700	154795	157009	164564	165013	169924
61	67013	78412	85270	87005	87435	88174	90566	91288	93358	96578	97208	93629	95250	94680	91560	91817	92744	90237	91026	89792	85644	84430	84242	89502	88169	88876	93442	95635	100008	102026	109923	124892	120941	123091	124305	164683	156411	158060	162482	162943
62	63891	74740	81425	83284	85327	85744	86117	86944	86054	88025	91443	92662	89796	91430	91216	88662	89295	90834	88663	89641	88310	84192	83106	82968	88138	86800	87407	91985	93749	97969	100003	107896	122700	118675	121114	122476	162499	154734	155386	160024
63	63278	70724	77266	79275	81204	83016	82918	83012	85214	84223	86293	90016	91569	88724	90430	90363	87979	88538	90560	88446	89074	87532	83402	82160	81925	86889	85300	85836	89915	91621	95845	97922	105630	120369	116681	119092	120650	159741	152161	153032
64	58741	70175	73000	74962	77099	78849	80194	80033	81764	83830	83087	85478	89573	91081	88464	90358	90462	87964	88341	90239	87705	88021	86301	81920	80415	79946	84302	82606	83859	88008	89640	93950	95736	103608	118141	114376	116998	118483	157316	149683
65	55524	64506	70564	68941	70990	73118	75414	78128	78614	80614	83003	82564	84553	88015	88854	85661	86832	87022	84931	85272	87088	84801	85377	83650	79679	78309	77710	82283	80667	82245	86379	87751	92476	94389	102268	116913	113200	115683	116443	154612
66	51319	60677	64428	67302	65734	67656	69958	72403	73322	74216	76327	78795	78413	80646	83994	85094	82378	83786	83931	81772	82301	84418	81923	82357	80899	76533	75651	75004	80216	78772	80508	84518	86084	90871	92767	100673	115501	111820	113114	113981
67	48284	56066	60769	61890	64981	63562	65909	68534	69987	71148	72044	74450	76845	76718	78951	82514	83902	80905	81310	81426	79696	80111	82093	80248	80741	79123	75505	74247	73245	78254	76925	78413	82512	84231	88758	90511	98310	112499	109560	110644
68	45144	52603	55949	58312	59671	62873	61814	64771	66175	67405	68138	68895	70743	72741	72205	74092	77243	78667	76155	76766	77181	75328	76138	78427	76111	76677	75502	73552	72265	71477	76632	75202	76733	80837	82679	87254	88998	96961	110333	107139
69	42674	49719	53264	54481	57101	58566	62197	60570	62466	64165	65502	66512	67317	69510	71535	71317	73519	77164	77680	75267	75687	75807	74286	74715	76424	74527	75406	73326	71428	70304	69504	74582	73572	74958	79089	80754	85431	87521	94675	107881
70	39297	46055	49751	50923	51235	52977	53350	56220	57581	59224	60562	61533	62459	63161	65402	67484	67468	69878	74242	74521	72229	72672	73076	71273	71864	73956	72206	73261	71206	69273	68216	67361	72437	71380	72468	76306	78008	82508	85607	92529
71	35554	43246	47139	48817	49595	50630	52785	52679	54122	55685	57402	58582	59813	60524	61433	63669	65764	65568	67343	71620	72112	69836	70238	70386	68766	68974	70925	69461	71103	69257	67508	66677	66140	71160	70268	71578	75469	77175	80504	83458
72	34040	38275	42895	44377	45157	46111	46901	49195	50383	51680	52937	54221	55291	55935	56444	57000	58925	61573	63226	65238	69374	69536	67322	67768	67909	65957	66706	68316	67227	68764	66975	65168	64666	64087	68850	67922	69226	73202	75200	78414
73	33109	37295	38622	41438	42394	43504	44396	44770	46114	47550	49160	50509	52073	53103	54083	54778	55601	56775	57555	59901	61844	66029	66914	65173	65778	66104	65098	66093	65911	64872	66366	64835	63191	62725	62230	66825	66188	67359	71209	73035
74	29492	35540	36781	36308	38519	39628	40666	41444	42779	44256	45773	47246	48736	50160	51287	52269	52993	53702	54486	55454	57445	59608	63800	64446	62664	63384	64106	62976	63638	63345	62423	63945	62697	61060	60530	60238	64754	64265	65393	68930
75	26617	31243	34303	33512	33138	35468	36893	38316	39568	40703	41943	43272	44762	46190	47829	48866	49886	51084	52069	53060	54144	56308	58401	62222	62710	60959	61747	62070	60188	60826	60523	59521	61071	59834	58181	57581	57288	61729	62335	63249
76	24882	27924	30041	31975	31646	30919	33588	35157	36190	37184	38212	39222	40422	41720	43029	44227	45067	46099	48171	49035	50131	51065	53061	54949	58527	58941	57533	58434	59294	57516	58532	58141	57519	59227	58115	56588	56276	55878	59487	60001
77	23680	26426	26984	28041	30369	29558	28994	31514	32410	33351	34422	35484	36553	37727	39150	40277	41499	42404	43566	45405	46346	47256	48070	49857	51626	54986	55539	54679	55549	56363	54686	55739	55503	55014	56614	55588	54205	54188	53751	57118
78	22069	25197	25552	25152	26586	28641	28071	28551	29253	30101	31087	32099	33090	34135	35354	36510	37606	39089	41125	42088	43897	44535	45233	45781	47347	48835	52058	52433	51844	52658	53627	51894	53083	52945	52491	53867	53056	51962	51784	51455
79	20296	23709	24661	24254	24299	25506	27879	25773	26291	26869	27698	28655	29587	30579	31582	32591	33798	34946	36467	38270	39224	40783	41263	41783	42233	43564	45052	48001	49220	48850	49609	50615	49177	50359	50368	50005	51376	50334	49507	49457
80	18151	20439	21457	21058	20370	20041	20790	22521	22993	23603	24258	25105	25960	26860	27549	28213	29235	30343	31286	33059	34771	35861	37624	38524	39367	40410	42137	43820	44889	45991	45497	46261	47397	46017	47119	46963	46618	48301	47748	46826
81	15680	19019	19757	20075	19997	19683	19253	19721	20127	20710	21358	21967	22784	23659	24441	25335	26169	27166	28065	28941	30230	31777	32814	34291	34895	35725	36400	37437	40649	41677	42761	42557	43336	44623	43232	44528	44435	43924	45405	44891
82	13442	16296	18028	17804	18222	18370	17751	17390	17728	18237	18753	19370	19867	20647	21393	22233	23156	23976	24772	25776	26541	27900	29573	30609	32072	32905	33689	34738	34536	37572	38673	39591	39502	40245	41503	40213	41612	41678	41222	42624
83	12535	13442	14877	15850	15802	16416	16275	15912	16123	16543	16891	17331	17720	18085	18647	19323	20103	20911	22009	22760	23405	24023	25196	26565	27299	28557	29067	29805	31711	31454	34377	35417	36466	36392	37044	38315	37281	38258	38694	38302
84	11113	12945	12436	13121	14173	14209	14503	14123	14285	14546	14909	15236	15518	15834	16021	16586	17257	17809	18627	19692	20273	20932	21598	22691	23883	24713	25864	26274	26888	28650	28347	31074	32091	33092	33244	33742	35035	34396	35127	35620
